# Supplementary material for: Zengye Decoction Attenuated Severe Acute Pancreatitis Complicated with Acute Kidney Injury by Modulating the Gut Microbiome and Serum Amino Acid Metabolome
Source: Evid Based Complement Alternat Med. 2022 May 9;2022:1588786. doi: 10.1155/2022/1588786 (PMC9110161; doi:10.1155/2022/1588786)
Supplement: Supplementary Materials — The supplementary figures were uploaded with the original manuscript. [file 1588786.f1.zip]

Archive with 6 entries (6 files):
- 1588786.f1/ARRIVE guidelines 2.0 - English.pdf
- 1588786.f1/Legend for Supplementary Figure 1.docx
- 1588786.f1/supplementary Figure 1A.pdf
- 1588786.f1/supplementary Figure 1B.pdf
- 1588786.f1/supplementary Figure 1C.pdf
- 1588786.f1/supplementary Figure 1D.pdf
